# Supplementary material for: The Characterization and Differential Analysis of m6A Methylation in Hycole Rabbit Muscle and Adipose Tissue and Prediction of Regulatory Mechanism about Intramuscular Fat
Source: Animals (Basel). 2023 Jan 28;13(3):446. doi: 10.3390/ani13030446 (PMC9913852; doi:10.3390/ani13030446)
Supplement: Supplementary file 1 [file animals-13-00446-s001.zip]

Archive with 1 entries (1 files):
- animals-2076993-supplementary.pdf
